# Supplementary material for: DNA Methyltransferase 1 Targeting Using Guadecitabine Inhibits Prostate Cancer Growth by an Apoptosis-Independent Pathway
Source: Cancers (Basel). 2023 May 15;15(10):2763. doi: 10.3390/cancers15102763 (PMC10216613; doi:10.3390/cancers15102763)
Supplement: Supplementary file 1 [file cancers-15-02763-s001.zip]

Archive with 2 entries (2 files):
- cancers-2306322-File S1.pdf
- cancers-2306322-supplementary.pdf
